# Supplementary material for: Increased Expression of CXCL9, CXCL10, and CXCL11 in Epstein–Barr Virus-Associated Infectious Mononucleosis and the Role of CXCL5 as a Candidate Biomarker of Disease Severity
Source: Pathogens. 2026 May 1;15(5):487. doi: 10.3390/pathogens15050487 (PMC13209317; doi:10.3390/pathogens15050487)
Supplement: Supplementary file 1 [file pathogens-15-00487-s001.zip]

Archive with 1 entries (1 files):
- pathogens-4232085-supplementary.pdf
